# Supplementary material for: Reproductive Effects of Endocrine Disruptors in Domestic Ruminants: Integrating In Vitro and In Vivo Evidence
Source: Animals (Basel). 2025 Sep 16;15(18):2712. doi: 10.3390/ani15182712 (PMC12466432; doi:10.3390/ani15182712)
Supplement: Supplementary file 1 [file animals-15-02712-s001.zip]

Archive with 1 entries (1 files):
- animals-3800986-supplementary.pdf
